# Supplementary material for: Effects of abscisic acid on growth and selenium uptake in medicinal plant Perilla frutescens
Source: PLoS One. 2022 Oct 7;17(10):e0275813. doi: 10.1371/journal.pone.0275813 (PMC9543941; doi:10.1371/journal.pone.0275813)
Supplement: S1 Data — (XLS) [file pone.0275813.s001.xls]

## Sheet: Data
ABA (μmol/L)	Repeat 1	Repeat 2	Repeat 3	Root biomass (g/plant)	SD	Repeat 1	Repeat 2	Repeat 3	Stem biomass (g/plant)	SD	Repeat 1	Repeat 2	Repeat 3	Leaf biomass (g/plant)	SD	Repeat 1	Repeat 2	Repeat 3	Shoot biomass (g/plant)	SD	Repeat 1	Repeat 2	Repeat 3	Root/shoot ratio	SD
0	2.5235	2.2735	2.445	2.414	0.128	2.1202	2.1226	2.1562	2.133	0.02	2.7611	2.8665	2.9704	2.866	0.105	4.8813	4.9891	5.1266	4.999	0.123	0.516973	0.455693	0.476924	0.483	0.031
1	2.4607	2.5208	2.4705	2.484	0.032	2.1577	2.2043	2.37	2.244	0.112	2.9775	2.9745	2.946	2.966	0.017	5.1352	5.1788	5.316	5.21	0.094	0.479183	0.486754	0.464729	0.477	0.011
5	2.6019	2.9126	2.7565	2.757	0.155	2.5954	2.614	2.7796	2.663	0.101	3.1213	3.161	3.3207	3.201	0.106	5.7167	5.775	6.1003	5.864	0.207	0.45514	0.504346	0.451863	0.47	0.029
10	2.7181	2.4815	2.6904	2.63	0.129	2.4664	2.4703	2.4763	2.471	0.005	3.2005	3.1791	3.1304	3.17	0.036	5.6669	5.6494	5.6067	5.641	0.031	0.479645	0.43925	0.479854	0.466	0.023
20	2.5319	2.5147	2.5524	2.533	0.019	2.305	2.3133	2.3207	2.313	0.008	3.0054	3.0432	3.2304	3.093	0.12	5.3104	5.3565	5.5511	5.406	0.128	0.476781	0.469467	0.459801	0.469	0.009
ABA (μmol/L)	Repeat 1	Repeat 2	Repeat 3	Chlorophyll a content (mg/g)	SD	Repeat 1	Repeat 2	Repeat 3	Chlorophyll b content (mg/g)	SD	Repeat 1	Repeat 2	Repeat 3	Total chlorophyll content (mg/g)	SD	Repeat 1	Repeat 2	Repeat 3	Carotenoid content (mg/g)	SD	Repeat 1	Repeat 2	Repeat 3	Chlorophyll a/b	SD
0	3.37031	3.20976	3.34993	3.31	0.087	1.01574	0.998663	0.9826	0.999	0.017	4.38605	4.34859	4.19236	4.309	0.103	0.713286	0.70462	0.694094	0.704	0.01	3.318	3.214	3.409	3.314	0.098
1	3.63715	3.48944	3.59241	3.573	0.076	1.08078	1.07147	1.03075	1.061	0.027	4.71793	4.66388	4.52019	4.634	0.102	0.738872	0.735923	0.700205	0.725	0.022	3.365	3.257	3.485	3.369	0.114
5	3.90854	4.15469	3.98777	4.017	0.126	1.25578	1.26906	1.31216	1.279	0.029	5.16432	5.25683	5.46685	5.296	0.155	0.835394	0.81995	0.804656	0.82	0.015	3.112	3.274	3.039	3.142	0.12
10	3.8076	3.99121	3.95819	3.919	0.098	1.22766	1.23345	1.29788	1.253	0.039	5.03527	5.19165	5.28909	5.172	0.128	0.768303	0.776518	0.816179	0.787	0.026	3.102	3.236	3.05	3.129	0.096
20	3.60516	3.83557	3.71927	3.72	0.115	1.18452	1.18734	1.21914	1.197	0.019	4.78968	4.90661	5.05471	4.917	0.133	0.750279	0.761626	0.801094	0.771	0.027	3.044	3.23	3.051	3.108	0.105
ABA (μmol/L)	Repeat 1	Repeat 2	Repeat 3	POD activity (U/g/min)	SD	Repeat 1	Repeat 2	Repeat 3	SOD activity (U/g)	SD	Repeat 1	Repeat 2	Repeat 3	CAT activity (U/g/min)	SD	Repeat 1	Repeat 2	Repeat 3	Soluble protein content (mg/g)	SD	Repeat 1	Repeat 2	Repeat 3	MDA content (μmol/kg FW)	SD
0	116.829	123.67	117.82	119.44	3.697	149.526	150.533	156.451	152.17	3.741	6.25276	6.18893	5.82231	6.088	0.232	36.3184	36.6436	38.578	37.18	1.222	7.2018	7.16793	6.95127	7.107	0.136
1	129.31	111.085	126.655	122.35	9.846	180.942	181.69	186.128	182.92	2.803	6.0131	6.06677	6.42113	6.167	0.222	37.3375	37.5822	38.9603	37.96	0.875	6.88973	6.81991	6.45037	6.72	0.236
5	284.507	262.424	281.28	276.07	11.928	238.644	240.065	248.431	242.38	5.288	6.63707	6.92407	6.97085	6.844	0.181	45.397	47.7828	48.9902	47.39	1.829	5.76406	5.80084	5.9881	5.851	0.12
10	182.811	196.89	184.869	188.19	7.605	206.803	209.484	225.233	213.84	9.957	6.32164	6.48176	6.5196	6.441	0.105	44.0239	45.7373	47.5488	45.77	1.763	5.511	5.56693	5.86307	5.647	0.189
20	163.562	176.596	165.462	168.54	7.041	214.932	212.9	201.089	209.64	7.475	6.29862	6.3051	6.31429	6.306	0.008	44.8405	44.4237	42.0458	43.77	1.508	6.31325	6.35638	6.60836	6.426	0.159
ABA (μmol/L)	Repeat 1	Repeat 2	Repeat 3	Root Se content (mg/kg)	SD	Repeat 1	Repeat 2	Repeat 3	Stem Se content (mg/kg)	SD	Repeat 1	Repeat 2	Repeat 3	Leaf Se content (mg/kg)	SD	Repeat 1	Repeat 2	Repeat 3	Shoot Se content (mg/kg)	SD	Repeat 1	Repeat 2	Repeat 3	TF	SD
0	59.5124	61.9393	59.8683	60.44	1.311	15.7294	15.8529	16.6278	16.07	0.487	26.6549	27.4786	28.9965	27.71	1.188	21.9094	22.5324	23.7943	22.745	0.96	0.368148	0.363783	0.397445	0.376	0.018
1	63.617	65.9846	63.9584	64.52	1.28	17.3289	17.5635	18.9276	17.94	0.863	27.8524	28.2654	30.7022	28.94	1.54	23.4307	23.7102	25.4528	24.198	1.096	0.368308	0.35933	0.397959	0.375	0.02
5	73.433	66.0093	71.0677	70.17	3.792	19.857	19.9658	20.6872	20.17	0.451	29.0366	29.2439	30.5494	29.61	0.82	24.869	25.0443	26.0557	25.323	0.641	0.338663	0.379405	0.366632	0.362	0.021
10	53.7431	52.0247	52.2722	52.68	0.929	15.9355	16.0774	16.8571	16.29	0.496	21.5802	21.939	23.9509	22.49	1.278	19.1235	19.3759	20.8178	19.772	0.914	0.355831	0.372436	0.398257	0.376	0.021
20	47.0219	50.0797	49.6284	48.91	1.651	14.5907	14.4122	13.4171	14.14	0.632	18.609	18.7953	19.9557	19.12	0.73	16.8648	16.9024	17.2222	16.996	0.196	0.358659	0.337509	0.347023	0.348	0.011
ABA (μmol/L)	Repeat 1	Repeat 2	Repeat 3	Root Se extraction (μg/plant)	SD	Repeat 1	Repeat 2	Repeat 3	Stem Se extraction (μg/plant)	SD	Repeat 1	Repeat 2	Repeat 3	Leaf Se extraction (μg/plant)	SD	Repeat 1	Repeat 2	Repeat 3	Shoot Se extraction (μg/plant)	SD	Repeat 1	Repeat 2	Repeat 3	TAF	SD
0	150.18	140.819	146.378	145.792	4.708	33.3494	33.6493	35.8528	34.284	1.367	73.5969	78.7673	86.1313	79.498	6.299	106.946	112.417	121.984	113.782	7.611	0.712123	0.798305	0.83335	0.781	0.062
1	156.542	166.334	158.009	160.295	5.281	37.3905	38.7152	44.8585	40.321	3.985	82.9306	84.0753	90.4487	85.818	4.051	120.321	122.791	135.307	126.14	8.035	0.768617	0.738217	0.856324	0.788	0.061
5	191.065	192.259	195.898	193.074	2.518	51.5368	52.1906	57.5022	53.743	3.272	90.632	92.4401	101.446	94.839	5.792	142.169	144.631	158.948	148.582	9.061	0.744085	0.752271	0.811379	0.769	0.037
10	146.079	129.099	140.633	138.604	8.67	39.3034	39.7159	41.7432	40.254	1.306	69.0673	69.7462	74.9758	71.263	3.233	108.371	109.462	116.719	111.517	4.538	0.741864	0.847891	0.829954	0.807	0.057
20	119.055	125.935	126.672	123.887	4.201	33.6315	33.3398	31.1371	32.703	1.364	55.9275	57.1977	64.465	59.197	4.606	89.559	90.5375	95.6021	91.9	3.244	0.752251	0.71892	0.754725	0.742	0.02
ABA (μmol/L)	Repeat 1	Repeat 2	Repeat 3	Root BCF	SD	Repeat 1	Repeat 2	Repeat 3	Stem BCF	SD	Repeat 1	Repeat 2	Repeat 3	Leaf BCF	SD	Repeat 1	Repeat 2	Repeat 3	Shoot BCF	SD
0	11.9025	12.3879	11.9737	12.088	0.262	3.14587	3.17057	3.32556	3.214	0.097	5.33098	5.49571	5.79931	5.542	0.238	4.38188	4.50649	4.75887	4.549	0.192
1	12.7234	13.1969	12.7917	12.904	0.256	3.46577	3.5127	3.78552	3.588	0.173	5.57048	5.65307	6.14044	5.788	0.308	4.68613	4.74205	5.09056	4.84	0.219
5	14.6866	13.2019	14.2135	14.034	0.758	3.9714	3.99316	4.13745	4.034	0.09	5.80732	5.84879	6.10989	5.922	0.164	4.97381	5.00885	5.21115	5.065	0.128
10	10.7486	10.4049	10.4544	10.536	0.186	3.18711	3.21548	3.37142	3.258	0.099	4.31603	4.38779	4.79017	4.498	0.256	3.82469	3.87518	4.16355	3.954	0.183
20	9.40438	10.0159	9.92568	9.782	0.33	2.91813	2.88244	2.68342	2.828	0.126	3.7218	3.75905	3.99115	3.824	0.146	3.37296	3.38047	3.44444	3.399	0.039
